# Supplementary material for: Cancer Screening and Prevention in MENA and Mediterranean Populations: A Multi-Level Analysis of Barriers, Knowledge Gaps, and Interventions Across Indigenous and Diaspora Communities
Source: Diseases. 2025 Dec 28;14(1):10. doi: 10.3390/diseases14010010 (PMC12839870; doi:10.3390/diseases14010010)
Supplement: Supplementary file 1 [file diseases-14-00010-s001.zip]

Archive with 1 entries (1 files):
- diseases-3989750-supplementary.pdf
